# Supplementary material for: A New Synthetic Methodology in the Preparation of Bimetallic Chalcogenide Clusters via Cluster-to-Cluster Transformations
Source: Molecules. 2021 Sep 5;26(17):5391. doi: 10.3390/molecules26175391 (PMC8433971; doi:10.3390/molecules26175391)
Supplement: Supplementary file 1 [file molecules-26-05391-s001.zip]

Archive with 1 entries (1 files):
- molecules-1355945-supplementary.pdf
